# Supplementary material for: Parrots Eat Nutritious Foods despite Toxins
Source: PLoS One. 2012 Jun 5;7(6):e38293. doi: 10.1371/journal.pone.0038293 (PMC3367951; doi:10.1371/journal.pone.0038293)
Supplement: Dataset S1 — Plants eaten by parrots in southeastern Peru, noting part consumed and stage of maturity. (XLS) [file pone.0038293.s002.xls]

## Sheet: Foods eaten by parrots-raw data
Plants eaten by parrots in southeastern Peru, noting part consumed and stage of maturity
Family/species		Ara ararauna	Ara chloroptera	Ara macao	Ara manilata	Ara severa	Amazona farinosa	Amazona ochrocephala	Aratinga leucophthalamus	Aratinga weddellii	Brotogeris spp.	Brotogeris cyanoptera	Brotogeris sanctithomae	Pionites leucogaster	Pyrrhura picta	Pyrrhura rupicola	Forpus sclateri	Pionus menstruus	Pionopsitta barrabandi
Anacardiacae
	Spondias mombin		usd, ufr	usd, ufr				ufr, usd, rfr, rsd
Annonaceae
	Annona spp.		fr, sd	fr, sd
	Guatteria acutissima											fr
	Malmea diclina			fr, sd
Apocynaceae
	Unid spp.											stm	stm, lf
Arecaceae
	Astrocaryum murumuru			fr
	Iriartea deltoidea	frnd	frnd												fl	fr
	Mauritia flexuosa	fr, sd, frnd	fr, sd		fr
	Scheelea phalerata		sd, fr	sd, fr
	Socratea exorrhiza			sd
Bombacaceae
	Ceiba pentandra	nec		nec		brk					nec, sd
	Ceiba samauma								sd, nec			nec
	Chorisia insignis												fl, sd
	Ochroma pyrmidale					fl, nec					sd, fl, nec		sd, fl
	Pseudobombax septenatum										fr, sd
	Quararibea cordata	nec	fr, nec	fl, nec		nec, fl	nec	nec	nec		nec		nec	nec		nec			nec
	Quararibea rhombifolia		fr								fr
Caricaceae
	Carica papaya										fr
	Jacaratia digitata							fr, sd
Caryocaraceae
	Caryocar spp.		usd, ufr	usd, ufr
Chrysobalanaceae
	Licania britteniana												ufr			ufr	ufr
Clusiaceae
	Rheedia acuminata		fr
	Rheedia sp.		fr
Combretaceae
	Buchenavia grandis			fr
	Combretum assimile	fl		fl									nec	nec	nec
	Terminalia oblonga	usd	usd	usd										usd				usd
Cucurbitaceae
	Fevillea peruviana					fr
Euphorbiaceae
	Croton tessmannii		sd
	Hevea guianensis	sd
	Hura crepitans		usd	usd
	Sapium aereum			und		usd, rsd							bd, sd
	Sapium marmieri		usd, fr	sd, fr										sd	sd
	unid sp. 1												lf, stm
	unid sp. 2		usd
Fabaceae
	Bauhina sp. 1			und
	Cederlinga catenaeformis			sd
	Dipteryx alata		fr, sd	fr, sd
	Enterolobium cyclocarpum	sd									und
	Enterolobium sp. 1										fr, sd
	Erythrina poeppigiana					nec			nec	nec	nec	nec
	Erythrina ulei					nec	nec	nec, usd	nec	nec, usd	nec	nec	nec
	Inga edulis	ar, sd		ar, sd
	Inga sp. 1		sd, fr	sd, fr			sd, fr											usd
	Inga sp. 2 (9421)		sd	sd
	Parkia spp.	sd
	Schizolobium parahybum	usd	usd
	unid sp. 1						sd											sd
Lauraceae
	unid sp. 1								fr, sd						fr
Lecythidaceae
	Couratari guianensis			usd
	Couratari misa						fr
Marcgraviaceae
	Schwartzia spp.	ufr, usd	ufr	ufr
Meliaceae
	Cedrela odorata			usd		usd									usd
Menispermaceae
	Anomospermum cholranthum			fr, sd
	A. grandifolium			fr, sd
	Borismene japurensis		fr	fr, sd
Monimiacea
	Molineria sp. 1			und
Moraceae
	Brosimum lactesens	fr		ufr, usd			ufr, usd		fr, sd				fr	usd, ufr
	Cecropia sp. 1					sd				fr, sd							ufr, rfr
	Clarisia racemosa			sp							fr, sd
	Coussapoa sp. 1														whl		whl
	Coussapoa sp. 2											whl	whl			whl
	Coussapoa sp. 3														whl	whl
	Coussapoa sp. 4													whl	whl
	Ficus casapiensis														whl
	Ficus erythrosticta										whl		whl
	Ficus insipida					whl									und
	Ficus killipii	whl		whl			whl					whl, fl, lf	whl			fr
	Ficus mathewsii												whl
	Ficus maximus														whl
	Ficus perforata			whl							whl		whl		whl
	Ficus sp. 1												whl
	Ficus sp. 2												whl
	Ficus sp. 3 (superfig)														whl	whl
	Ficus trigona								whl			whl
	Pseudolmedia laevis			usd, ufr			ufr, usd	fr			fr, usd			fr	fr				usd
	Sorocea pileata	fr	fr, sd	fr			ufr
Myristicaceae
	Otoba spp.	fr	fr, sd	fr, sd		fr	fr, sd
	Virola calophylla		fr, sd	fr, sd										sd
	Virola sp. 1													fr, sd
Papilonaceae
	Centrolobium paraense		sd	sd
Rubiaceae
	Calycophyllum spruceanum			wd										wd
Salicaceae
	Salix sp. 1							lf, stm					lf
Sapindaceae
	Cupania cinerea			fr		fr
Sapindaceae
	Paullinia sp. 1			fr
Sapotaceae
	Pouteria sp. 1			fr
	Pouteria ulei	fr		fr, sd
Staphyleaceae
	Huertea glandulosa														fr
Sterculiaceae
	Byttneria asterotricha		usd	usd
	Byttneria catalpaefolia		usd	usd
	Byttneria pescapraeifolia		usd	usd
Tiliaceae
	Apeiba membranacea			sd
Ulmaceae
	Ampelocera verrucosa			fr, sd
	Celtis iguanea												fr
Verbenaceae
	Citharexylum poeppigii					fr, sd
Violaceae
	Leonia glycicarpa			fr, sd
	Rinorea sp. 1		fr, sd	fr, sd
Vochysiaceae
	Qualea sp. 1			usd
Family unidentified
	Unid. sp. 1														nec
	Unid. sp. 2						fr
	Unid. sp. 3													lf, stm
	Unid. sp. 4		fr	fr
	Unid. sp. 5		fr	fr
	Codes
sd	seed-undetermined ripeness
usd	unripe seed
rsd	ripe seed
fr	fruit - undetermined ripeness
ufr	unripe fruit
rfr	ripe fruit
whl	whole fruit - undetermined ripeness
ar	aril
fl	flower
nec	nectar
frnd	frond
stm	stem/petiole
lf	leaf
brk	bark
wd	wood
sp	sap
und	undetermined or miscellaneous part of plant
